# Supplementary material for: Structure–Activity Relationship Study on Soticlestat Derivatives for the Discovery of CYP46A1 (CH24H) Inhibitors
Source: Molecules. 2026 Jan 28;31(3):460. doi: 10.3390/molecules31030460 (PMC12899276; doi:10.3390/molecules31030460)
Supplement: Supplementary file 1 [file molecules-31-00460-s001.zip]

Archive with 1 entries (1 files):
- molecules-4122710-supplementary.pdf
